# Supplementary material for: Coupled equilibria of dimerization and lipid binding modulate SARS Cov 2 Orf9b interactions and interferon response
Source: eLife. 2025 Sep 17;14:RP106484. doi: 10.7554/eLife.106484 (PMC12443476; doi:10.7554/eLife.106484)
Supplement: Figure 5—source data 1. [file elife-106484-fig5-data1.zip]

Archive with 12 entries (11 files):
- figure 5-source data/
- __MACOSX/._figure 5-source data
- figure 5-source data/.DS_Store
- __MACOSX/figure 5-source data/._.DS_Store
- figure 5-source data/Strep-Orf9b IP.tiff
- __MACOSX/figure 5-source data/._Strep-Orf9b IP.tiff
- figure 5-source data/Actin.tif
- __MACOSX/figure 5-source data/._Actin.tif
- figure 5-source data/Strep-Orf9b WCL.tiff
- __MACOSX/figure 5-source data/._Strep-Orf9b WCL.tiff
- figure 5-source data/Flag-Tom70 WCL and IP.tiff
- __MACOSX/figure 5-source data/._Flag-Tom70 WCL and IP.tiff
