# Supplementary material for: Coupled equilibria of dimerization and lipid binding modulate SARS Cov 2 Orf9b interactions and interferon response
Source: eLife. 2025 Sep 17;14:RP106484. doi: 10.7554/eLife.106484 (PMC12443476; doi:10.7554/eLife.106484)
Supplement: Figure 5—source data 2. [file elife-106484-fig5-data2.zip]

Archive with 2 entries (2 files):
- figure 5 source data 2.pdf
- __MACOSX/._figure 5 source data 2.pdf
