# Supplementary material for: Coupled equilibria of dimerization and lipid binding modulate SARS Cov 2 Orf9b interactions and interferon response
Source: eLife. 2025 Sep 17;14:RP106484. doi: 10.7554/eLife.106484 (PMC12443476; doi:10.7554/eLife.106484)
Supplement: Figure 5—figure supplement 1—source data 1. [file elife-106484-fig5-figsupp1-data1.zip]

Archive with 1 entries (1 files):
- 2024-09-02_orf9b_4xSGG.tif
